# Supplementary material for: Piezo1 exacerbates inflammation‐induced cartilaginous endplate degeneration by activating mitochondrial fission via the Ca2+/CaMKII/Drp1 axis
Source: Aging Cell. 2024 Nov 28;24(4):e14440. doi: 10.1111/acel.14440 (PMC11984661; doi:10.1111/acel.14440)
Supplement: Supplementary file 2 — Table S1. [file ACEL-24-e14440-s001.xlsx]

## Sheet: Sheet1
Supplementary Table S1 Detailed information for each patient
Number	Sex	Age	Diagnosis	Pfirrmann
1	Female	66	Cervical radiculopathy	IV
2	Male	58	Cervical myelopathy	V
3	Male	64	Cervical myelopathy	V
4	Female	18	Hirayama disease	I
5	Male	21	Hirayama disease	Ⅱ
6	Male	20	Hirayama disease	I
Detailed information for six voluntary intervertebral disc donors. Degenerative intervertebral disc tissues were obtained from 3 patients with cervical spondylosis who underwent anterior cervical discectomy and fusion (ACDF). Control disc tissues were taken from 3 patients undergoing surgery due to Hirayama disease.
